# Supplementary material for: Strong shift from HCO3− to CO2 uptake in Emiliania huxleyi with acidification: new approach unravels acclimation versus short-term pH effects
Source: Photosynth Res. 2014 Feb 23;121(2):265–75. doi: 10.1007/s11120-014-9984-9 (PMC4077253; doi:10.1007/s11120-014-9984-9)
Supplement: Supplementary file 1 — Supplementary material 1 (XLSX 120 kb) [file 11120_2014_9984_MOESM1_ESM.xlsx]

## Sheet: calculations
	Supplementary Material: Strong shift from HCO3- to CO2 uptake in Emiliania huxleyi with acidification: new approach unravels acclimation versus short-term pH effects; Photosynthesis Research; Kottmeier et al. 2014
	1. This sheet calculates fit parameters (Box 2) for the14C disequilibrium method (Elzenga 2000; Espie & Colman 1986).
	2. User input data is required in Box 1 that describe chemical properties of the assay media, the buffered radioactive spike-mix and the 14C stock solution.
	3. Fit parameters are calculated in Box 3 from the constants of the carbonate system.
	4. This sheet accounts for loss of radioactivity caused by outgassing. A correction procedure is incorporated in the calculations (Box 1)
	5. Time-dependent specific activities and theoretical uptake curves in dependence of the input parameters are visualised in Box 4
	BOX 1: ENTER INPUT HERE							BOX 4: VISUALISATION
	Assay media			14C stock solution
	pH of buffered cell susp. (NBS)	8.5		Specific Activity (mCi (mmol DIC)-1)	50.8
	Temp. of buffered cell susp. (°C )	15		Total Activity (mCi)	5
	Salinity of buffered cell susp. (psu)	32		in Vol. (mL)	5
	DIC of buffered cell susp. (µmol L-1)	2200		Activity after outgassing (%)	100
	Volume of assay buffer (mL)	4
	14C spike solution
	pH of buffered spike solution (NBS)	7
	Temp. of buffered spike solution (°C)	20
	Vol. of stock solution used in assay (µL)	10
	Vo. of spike solution (=Stock solution + buffered MilliQ; µL)	200
	BOX 2: OUTPUT PARAMETERS - USE FOR FIT FUNCTION
	Use these values for the fit equation:
	α1	0.0269169	(Espie & Colman 1986)
	α2	0.0332658
	DSACO2 / SADIC	27.281						Theoretical incorporation curves:
	DSAHCO3 / SADIC	-0.00164843
													CO2 usage
													0.5
	BOX 3: CALCULATIONS - DO NOT CHANGE												50
	Properties of assay media before spike addition			Properties of assay media after spike addition									Final slope (dpm s-1)
	H+ conc. (mol L-1)	3.16228e-09		Final Vol (mL)	4.2								(dp. on biomass & activity)
	12CO2 buffer (mol L-1)	5.13596e-06	(Zeebe and Wolf-Gladrow 2007)	DI12C + DI14C (mol L-1)	2.14592e-06								7
	H12CO3- buffer (mol L-1)	0.00177597		DI12C + DI14C (mol)	9.01285e-06								70
	12CO32- (mol L-1)	0.000418897
	DIC buffer (mol)	8.8e-06
	12CO2 buffer (mol)	2.05438e-08											for calculations below:
	H12CO3- buffer (mol)	7.10387e-06											Vtf CO2
	CO2/DIC buffer	0.00233453											3.5
	Properties of the buffered spike solution
	H+ conc. (mol L-1)	1e-07	DIC background MilliQ	DI14C (mol L-1)	0.000984252								Vt(1-f) HCO3
	DI12C (mol L-1)	8e-05		14CO2 (mol L-1)	0.000191048								3.5
	12CO2 spike (mol L-1)	1.55284e-05		H14CO3- + 14CO32- spike (mol L-1)	0.000793204
	H12CO3- spike (mol L-1)	6.44445e-05
	12CO32- (mol L-1)	2.70675e-08		DI14C (mol)	1.9685e-07			time	14CO2 uptake	H14CO3- uptake	Total 14C uptake	SACO2	SAHCO3-
	DI12C (mol)	1.6e-08		14CO2 (mol)	3.82097e-08				(dpm s-1)	(dpm s-1)	(dpm s-1)	(dpm mol-1)	(dpm mol-1)
	12CO2 spike (mol)	3.10568e-09		H14CO3- + 14CO32-spike (mol)	1.58641e-07			0	0	0	0	6.96603e+13	2.45909e+12
	H12CO3- + 12CO32- spike (mol)	1.28943e-08						5	464.185	17.4734	481.659	6.11988e+13	2.45971e+12
	12CO2/DI12C spike	0.194105		14CO2/DI14C spike	0.194105			10	872.123	34.9509	907.074	5.38028e+13	2.46024e+12
	Specific Activities							15	1230.9	52.4319	1283.33	4.7338e+13	2.46068e+12
	SADIC (dpm (mol DIC)-1)	2.46315e+12		used for plot:				20	1546.7	69.9157	1616.61	4.16873e+13	2.46106e+12
	SACO2 t0 (dpm (mol)-1)	6.96603e+13		DSACO2(dpm mol-1)	6.71972e+13			30	2070.34	104.89	2175.23	3.2431e+13	2.46165e+12
	SA HCO3 t0 (dpm (mol)-1)	2.45909e+12		DSAHCO3- (dpm mol-1)	-4.06032e+09			60	3051.82	209.85	3261.67	1.58279e+13	2.4626e+12
	SACO2 tfin (dpm (mol)-1)	2.46315e+12						120	3827.03	419.83	4246.86	5.12123e+12	2.46307e+12
	SAHCO3 tfin (dpm (mol)-1)	2.46315e+12						240	4381.8	839.827	5221.62	2.56829e+12	2.46315e+12
	Rate constants							340	4736.97	1189.83	5926.8	2.47027e+12	2.46315e+12
	k-1	16727.8		g	0.026854	(Espie & Colman 1986)		440	5087.32	1539.83	6627.15	2.46363e+12	2.46315e+12
	k-3	4.74673e-05		h	7.76598e-05			540	5437.34	1889.83	7327.17	2.46318e+12	2.46315e+12
	k1	0.0141828		Cb	0.809147			640	5787.35	2239.83	8027.17	2.46315e+12	2.46315e+12
	k3	1769.29										(Elzenga 2000)
	(Terminology according to Espie & Colman 1986, calculations according to Johnson 1982)
	Equilibrium constants
	Seawater:		(DOE, 1994; s. Zeebe & Wolf-Gladrow, 2007, p.255 & 258)	Freshwater:
	K1	1.09349e-06		K1	4.15011e-07	(Harned and Davis, 1943; Harned and Scholes, 1941)		BOX 5: REFERENCES
	pK1	5.96119		pK1	6.38194			Dickson AG, Goyet C (1994) Handbook of methods for the analysis of the various parameters of the carbon dioxide system in sea water. Carbon Dioxide Information Analysis Center, Oak Ridge National Laboratory, Oak Ridge
	K2	7.45885e-10		K2	4.20012e-11
	pK2	9.12733		pK2	10.3767			Elzenga JTM, Prins HBA, Stefels J (2000) The role of extracellular carbonic anhydrase activity in inorganic carbon utilization of Phaeocystis globosa (Prymnesiophyceae): a comparison with other marine algae using the isotopic disequilibrium technique. Limnol Oceanogr 45:372-380
	KW (mol2 kg-2)	2.26475e-14
	Properties of the 14C solution							Espie GS, Colman B (1986) Inorganic carbon uptake during photosynthesis - A theoretical analysis using the isotopic disequilibrium technique. Plant Physiol 80:863-869
	Experimental conditions:			14C stock solution:
	Activity (µCi)	10		Total Activity (GBq):	0.185			Harned HS, Davis Jr R (1943) The ionization constant of carbonic acid in water and the solubility of carbon dioxide in water and aqueous salt solutions from 0 to 50. Journal of the American Chemical Society 65 (10):2030-2037
	Activity (kBq)	370		Specific Activity (GBq (mmol DIC)-1)	1.8796
	DI14C (mol)	1.9685e-07		Activity per Vol. (mCi mL-1)	1			Harned HS, Scholes Jr SR (1941) The ionization constant of HCO3-from 0 to 50. Journal of the American Chemical Society 63 (6):1706-1709
	DI14C Spike-mix (mol L-1)	0.000984252		Activity per Vol. (mCi mL-1) after 14CO2 loss through outgassing	1
								Johnson KS (1982) Carbon dioxide hydration and dehydration kinetics in seawater. Limnol Oceanogr 27:849-855
				Conversion factors:
				mCi -> kBq (kBq mCi-1)	37000			Zeebe RE, Wolf-Gladrow DA (2007) CO2 in seawater: equilibrium, kinetics, isotopes. Elsevier Science B.V., Amsterdam
				Ci -> dpm (dpm/µCi)	2220000
